# Supplementary material for: Protective Effects of Pterostilbene on Lipopolysaccharide-Induced Acute Lung Injury in Mice by Inhibiting NF-κB and Activating Nrf2/HO-1 Signaling Pathways
Source: Front Pharmacol. 2021 Jan 29;11:591836. doi: 10.3389/fphar.2020.591836 (PMC7901969; doi:10.3389/fphar.2020.591836)
Supplement: Supplementary file 1 [file datasheet1.zip]

Archive with 50 entries (42 files):
- The raw data of Western Blotting analysis/
- The raw data of Western Blotting analysis/HO-1/
- The raw data of Western Blotting analysis/HO-1/HO-1(1).tif
- The raw data of Western Blotting analysis/HO-1/HO-1(2).tif
- The raw data of Western Blotting analysis/HO-1/HO-1(3).tif
- The raw data of Western Blotting analysis/HO-1/HO-1(4).tif
- The raw data of Western Blotting analysis/HO-1/HO-1(5).tif
- The raw data of Western Blotting analysis/HO-1/HO-1(6).tif
- The raw data of Western Blotting analysis/IκB/
- The raw data of Western Blotting analysis/IκB/IκB(2).tif
- The raw data of Western Blotting analysis/IκB/IκB-(1).tif
- The raw data of Western Blotting analysis/IκB/IκB-(3).tif
- The raw data of Western Blotting analysis/IκB/IκB-(4).tif
- The raw data of Western Blotting analysis/IκB/IκB-(5).tif
- The raw data of Western Blotting analysis/IκB/IκB-(6).tif
- The raw data of Western Blotting analysis/Nrf2/
- The raw data of Western Blotting analysis/Nrf2/Nrf2(1).tif
- The raw data of Western Blotting analysis/Nrf2/Nrf2(2).tif
- The raw data of Western Blotting analysis/Nrf2/Nrf2(3).tif
- The raw data of Western Blotting analysis/Nrf2/Nrf2(4).tif
- The raw data of Western Blotting analysis/Nrf2/Nrf2(5).tif
- The raw data of Western Blotting analysis/Nrf2/Nrf2(6).tif
- The raw data of Western Blotting analysis/p-IκB/
- The raw data of Western Blotting analysis/p-IκB/p-IκB(1).tif
- The raw data of Western Blotting analysis/p-IκB/p-IκB(2).tif
- The raw data of Western Blotting analysis/p-IκB/p-IκB(3).png
- The raw data of Western Blotting analysis/p-IκB/p-IκB(4).png
- The raw data of Western Blotting analysis/p-IκB/p-IκB(5).tif
- The raw data of Western Blotting analysis/p-IκB/p-IκB(6).Tif
- The raw data of Western Blotting analysis/p-p65/
- The raw data of Western Blotting analysis/p-p65/p-p65(1).tif
- The raw data of Western Blotting analysis/p-p65/p-p65(2).tif
- The raw data of Western Blotting analysis/p-p65/p-p65(3).tif
- The raw data of Western Blotting analysis/p-p65/p-p65(4).tif
- The raw data of Western Blotting analysis/p-p65/p-p65(5).tif
- The raw data of Western Blotting analysis/p-p65/p-p65(6).Tif
- The raw data of Western Blotting analysis/p65/
- The raw data of Western Blotting analysis/p65/p65(1).tif
- The raw data of Western Blotting analysis/p65/p65(2).tif
- The raw data of Western Blotting analysis/p65/p65(3).tif
- The raw data of Western Blotting analysis/p65/p65(4).tif
- The raw data of Western Blotting analysis/p65/p65(5).tif
- The raw data of Western Blotting analysis/p65/p65(6).tif
- The raw data of Western Blotting analysis/β-Actin/
- The raw data of Western Blotting analysis/β-Actin/β-Actin(1).tif
- The raw data of Western Blotting analysis/β-Actin/β-Actin(2).tif
- The raw data of Western Blotting analysis/β-Actin/β-Actin(3).png
- The raw data of Western Blotting analysis/β-Actin/β-Actin(4).tif
- The raw data of Western Blotting analysis/β-Actin/β-Actin(5).tif
- The raw data of Western Blotting analysis/β-Actin/β-Actin(6).tif
